# Supplementary material for: Attempts to Understand Oral Mucositis in Head and Neck Cancer Patients through Omics Studies: A Narrative Review
Source: Int J Mol Sci. 2023 Nov 30;24(23):16995. doi: 10.3390/ijms242316995 (PMC10706892; doi:10.3390/ijms242316995)
Supplement: Supplementary file 1 [file ijms-24-16995-s001.zip]

Archive with 1 entries (1 files):
- ijms-2732027-supplementary.pdf
